# Supplementary material for: α-Fe2O3/, Co3O4/, and CoFe2O4/MWCNTs/Ionic Liquid Nanocomposites as High-Performance Electrocatalysts for the Electrocatalytic Hydrogen Evolution Reaction in a Neutral Medium
Source: Int J Mol Sci. 2024 Jun 27;25(13):7043. doi: 10.3390/ijms25137043 (PMC11240971; doi:10.3390/ijms25137043)
Supplement: Supplementary file 1 [file ijms-25-07043-s001.zip]

Archive with 1 entries (1 files):
- ijms-3038642-supplementary.pdf
